# Supplementary material for: Mitigating Effect of Trans-Zeatin on Cadmium Toxicity in Desmodesmus armatus
Source: Cells. 2024 Apr 15;13(8):686. doi: 10.3390/cells13080686 (PMC11049045; doi:10.3390/cells13080686)
Supplement: Supplementary file 1 [file cells-13-00686-s001.zip]

Archive with 1 entries (1 files):
- cells-2936898-supplementary.pdf
